# Supplementary material for: Effects of Ultra-Short Pulsed Electric Field Exposure on Glioblastoma Cells
Source: Int J Mol Sci. 2022 Mar 10;23(6):3001. doi: 10.3390/ijms23063001 (PMC8950115; doi:10.3390/ijms23063001)
Supplement: Supplementary file 1 [file ijms-23-03001-s001.zip]

Archive with 1 entries (1 files):
- ijms-1604556-supplementary.pdf
